# Supplementary material for: Metalation of a Hierarchical Self-Assembly Consisting of π-Stacked Cubes through Single-Crystal-to-Single-Crystal Transformation
Source: Molecules. 2023 Jun 22;28(13):4923. doi: 10.3390/molecules28134923 (PMC10343287; doi:10.3390/molecules28134923)
Supplement: Supplementary file 1 [file molecules-28-04923-s001.zip]

Archive with 1 entries (1 files):
- molecules-2458815-supplementary.pdf
